# Supplementary material for: A Potential Role for Bile Acid Signaling in Celiac Disease-Associated Fatty Liver
Source: Metabolites. 2022 Jan 30;12(2):130. doi: 10.3390/metabo12020130 (PMC8879761; doi:10.3390/metabo12020130)
Supplement: Supplementary file 1 [file metabolites-12-00130-s001.zip]

Archive with 1 entries (1 files):
- metabolites-1555160-supplementary.pdf
